# Supplementary material for: Deep learning and transfer learning identify breast cancer survival subtypes from single-cell imaging data
Source: Commun Med (Lond). 2023 Dec 19;3:187. doi: 10.1038/s43856-023-00414-6 (PMC10730890; doi:10.1038/s43856-023-00414-6)
Supplement: Supplementary file 4 — Supplementary Data 1 [file 43856_2023_414_MOESM4_ESM.xlsx]

## Sheet: Table 1
#	Cell Phenotype	Description
1	B Cell	Immune cells showing expression of CD20 (B-Cell biomarker), CD45 (pan-immune biomarker), and Vimentin Expression.
2	T and B Cell	Immune cell cluster (T Cells appearing together with B cells). Hierarchical Clustering is not able to unmix these cells based on the biomarkers. These cells express CD3 (T- Cell biomarker), CD45 (pan-immune biomarker), and CD20 (B-Cell biomarker). This cluster has a low Vimentin expression.
3	T Cell1	Immune cells showing expression of CD3(T Cell Biomarker) and CD45 (pan- immune biomarker). This cluster has a low Vimentin expression.
4	Macrophage1	Immune cells expressing CD68 (macrophage biomarker). This cluster has a high level of Vimentin expression.
5	T Cell2	Immune cells showing expression of CD3(T Cell Biomarker) and CD45 (pan- immune biomarker). These T Cells have high levels of vimentin expression as compared to the T Cells in Cluster 3.
6	Macrophage2	Immune cells expressing CD68 (macrophage biomarker). These macrophages have low levels of vimentin expression compared to Macrophage1
7	Endothelial cell	These cells form the barrier between blood vessels and tissues. Expressing vWF(von Willebrand factor - endothelial marker), CD31 (endothelial marker). These cells also show high Vimentin Expression.
8	Vimentin hi Fibroblast	Fibroblasts cells with high vimentin expression, low smooth muscle actin (SMA) expression, low fibronectin expression. These cells also express high cMYC (a proto- oncogene).
9	Small circular Fibroblast	These fibroblasts cells are small and circular and show low expression of Vimentin, Fibronectin, and SMA.
10	Small elongated Fibroblast	These are fibroblasts cells small in size and elongated (high eccentricity) and show low expression of Vimentin, Fibronectin, and SMA.
11	Fibronectin hi Fibroblast	Fibroblasts cells with high fibronectin expression, low smooth muscle actin (SMA) expression, low vimentin expression.
12	Large Elongated Fibroblast	These fibroblasts cells are larger and elongated and show low Vimentin, Fibronectin, and SMA expression.
13	SMA hi Vimentin hi Fibroblast	Fibroblasts cells with high SMA expression, high vimentin expression, and low fibronectin expression. They also show an increased expression of CD68.
14	Hypoxic epithelial	These epithelial cells have a high expression of CAIX (Carbonic Anhydrase), which is a hypoxia marker. Rest other epithelial markers such as cytokeratins, e-cadherins, ER, PR have a deficient expression.
15	Apoptotic epithelial	These epithelial cells have a high expression of PARP (Poly (ADP-ribose) polymerase) and Caspase 3, markers for apoptosis. These cells also show an increased expression of p53 and EGFR (epidermal growth factor receptor). Rest other epithelial markers such as cytokeratin, e-cadherins, ER, PR have a deficient expression.
16	Proliferative epithelial	These epithelial cells have high expressions of Ki67 (nuclear protein associated with cellular proliferation), pHH3 (Phosphorylated Histone H3), and Phospho-S6
		ribosomal protein. Rest other epithelial markers such as cytokeratins, e-cadherins, ER, PR have a deficient expression.
17	p53 + EGFR + epithelial	These epithelial cells have high expressions of p53 and EGFR (epidermal growth factor receptor). Other significantly expressed biomarkers are CAIX (Carbonic Anhydrase), cMYC (a proto-oncogene). Rest other epithelial markers such as cytokeratins, e-cadherins, ER, PR have a deficient expression.
18	Basal CK epithelial	These epithelial cells have high expressions of CK5 and CK14 (basal cytokeratin biomarkers). Rest other epithelial markers such as e-cadherins, ER, PR have an extremely low expression.
19	CK7 + CK hi Cadherin hi epithelial	These epithelial cells have high expressions of CK7, other luminal cytokeratins (CK8/18, CK19 biomarkers), and E/P Cadherins. Other epithelial markers, ER, PR have an extremely low expression.
20	CK7 +CK + epithelial	These epithelial cells have high expressions of CK19, other luminal cytokeratins (CK7 biomarkers). Rest other epithelial markers such as e-cadherins, ER, PR have an extremely low expression.
21	Epithelial low	These epithelial cells have almost negligible expressions of any epithelial markers such as cytokeratins, e-cadherins, ER, PR. Also, they do not express other markers such as p53, EGFR, CAIX, Ki67, PHH3.
22	CK low HR low epithelial	These epithelial cells have low expressions of epithelial markers such as cytokeratins, ER, PR. Also, they do not express other markers such as p53, EGFR, CAIX, Ki67, PHH3.
23	CK+ HR hi epithelial	These epithelial cells have very high expressions of epithelial markers such as luminal cytokeratins (CK 8/18, CK 19), pan-cytokeratin, ER, PR. They also express high HER2. However, luminal CK 7 is absent in these cells.
24	CK+HR+ epithelial	These epithelial cells have very high expressions of epithelial markers such as luminal cytokeratins (CK 8/18, CK 19), pan-cytokeratin. They do not have an increased expression of ER, PR. They also express high HER2. However, luminal CK 7 is absent in these cells.
25	CK+HR low epithelial	These epithelial cells have very high expressions of epithelial markers such as luminal cytokeratins (CK 8/18, CK 19), pan-cytokeratin. However, they have extremely low ER, PR, HER2 expressions. Luminal CK 7 is absent in these cells.
26	CK low HRhi p53+ epithelial	These epithelial cells have very low expressions of epithelial markers such as luminal cytokeratins (CK 8/18, CK 19), pan-cytokeratin. However, they have high ER, PR, HER2 expression. They also express a significant amount of p53, EGFR, PARP, and Caspase 3
27	Myoepithelial	These epithelial cells form semi-continuous protective sheets separating the human breast epithelium and the surrounding stroma and show higher expression of SMA, Luminal Cytokeratins, Basal Cytokeratins, pan Cytokeratins biomarkers.
