# Supplementary material for: Deep learning and transfer learning identify breast cancer survival subtypes from single-cell imaging data
Source: Commun Med (Lond). 2023 Dec 19;3:187. doi: 10.1038/s43856-023-00414-6 (PMC10730890; doi:10.1038/s43856-023-00414-6)
Supplement: Supplementary file 5 — Supplementary Data 2 [file 43856_2023_414_MOESM5_ESM.xlsx]

## Sheet: Table 1
Rank	Cellular Phenotype	Importance Score	Type
1	Macrophage2	1	Immune
2	T and B Cell	0.692	Immune
3	CK+HR+	0.631	Epithelial
4	CK7 +CK +	0.576	Epithelial
5	Endothelial	0.546	Stromal
6	Hypoxic	0.543	Epithelial
7	CK +HRlow	0.508	Epithelial
8	CK+ HR hi	0.507	Epithelial
1
