# Supplementary material for: Deep learning and transfer learning identify breast cancer survival subtypes from single-cell imaging data
Source: Commun Med (Lond). 2023 Dec 19;3:187. doi: 10.1038/s43856-023-00414-6 (PMC10730890; doi:10.1038/s43856-023-00414-6)
Supplement: Supplementary file 6 — Supplementary Data 3 [file 43856_2023_414_MOESM6_ESM.xlsx]

## Sheet: Table 1
Rank	Cell Phenotype 1	Cell Phenotype 2	Importance Score	Interaction Type
1	T and B Cell	CKlowHRlow	1	Immune-Epithelial
2	Small Elongated Fibroblast	CK7+CK +	0.966	Stromal-Epithelial
3	Macrophage1	CK low HRhi p53 +	0.965	Immune-Epithelial
4	Vimentin hi Fibroblast	Small Circular Fibroblast	0.964	Stromal-Stromal
5	Large Elongated Fibroblast	Proliferative	0.922	Stromal-Epithelial
6	SMA hi Vimentin hi Fibroblast	CK7+CK +	0.892	Stromal-Epithelial
7	B Cell	Epitheliallow	0.885	Immune-Epithelial
8	T and B Cell	Hypoxic	0.867	Immune-Epithelial
9	Macrophage2	Small Circular Fibroblast	0.853	Immune-Stromal
10	Macrophage2	Small Elongated Fibroblast	0.848	Immune-Stromal
11	SMA hi Vimentin hi Fibroblast	CK low HRhi p53 +	0.846	Stromal-Epithelial
12	Small Circular Fibroblast	CK7+CK+	0.841	Stromal-Epithelial
13	Vimentin hi Fibroblast	CK low HR hi p53 +	0.823	Stromal-Epithelial
14	T and B Cell	CK low HR hi p53 +	0.819	Immune-Epithelial
15	Macrophage1	Endothelial	0.814	Immune-Stromal
16	T and B Cell	Endothelial	0.809	Immune-Stromal
17	Endothelial	CK low HR hi p53 +	0.808	Stromal-Epithelial
18	SMA hi Vimentin hi	Epitheliallow	0.795	Stromal-Epithelial
19	T Cell2	Proliferative	0.792	Immune-Epithelial
20	Macrophage1	CK+ HR hi	0.783	Immune-Epithelial
21	Small Circular Fibroblast	CK+ HR hi	0.773	Stromal-Epithelial
22	Small Elongated Fibroblast	CK+ HR+	0.769	Stromal-Epithelial
23	B Cell	Fibronectin hi Fibroblast	0.766	Immune-Stromal
24	Vimentin hi Fibroblast	CK+ HR+	0.765	Stromal-Epithelial
25	SMA hi Vimentin hi	CKlow HRlow	0.765	Stromal-Epithelial
26	SMA hi Vimentin hi	Apoptotic	0.764	Stromal-Epithelial
27	Small Circular Fibroblast	CK7 + CK hi cadherin hi	0.76	Stromal-Epithelial
28	T Cell2	Apoptotic	0.76	Immune-Epithelial
29	Large Elongated Fibroblast	CK7+CK+	0.751	Immune-Stromal
30	Macrophage2	Proliferative	0.751	Immune-Epithelial
1
