# Supplementary material for: Deep learning and transfer learning identify breast cancer survival subtypes from single-cell imaging data
Source: Commun Med (Lond). 2023 Dec 19;3:187. doi: 10.1038/s43856-023-00414-6 (PMC10730890; doi:10.1038/s43856-023-00414-6)
Supplement: Supplementary file 7 — Supplementary Data 4 [file 43856_2023_414_MOESM7_ESM.xlsx]

## Sheet: Table 1
Rank	Cell Phenotype 1	Cell Phenotype 2	Importance Score	Interaction Type
1	Proliferative	Proliferative	1	Epithelial-Epithelial
2	Epitheliallow	CK low HR hi p53 +	0.87
3	CK+ HR+	CK+ HRlow	0.811
4	Hypoxic	CK+ HR+	0.806
5	Basal CK	CK7 + CK hi cadherin hi	0.789
6	CK low HR low	CK+ HR+	0.788
7	Proliferative	Basal CK	0.783
8	Hypoxic	Epitheliumlow	0.775
9	Proliferative	CK+ HRlow	0.769
10	Proliferative	Myoepithelial	0.766
11	Epitheliallow	Epitheliallow	0.766
12	CK+ HR+	Myoepithelial	0.763
1
