# Supplementary material for: Deep learning and transfer learning identify breast cancer survival subtypes from single-cell imaging data
Source: Commun Med (Lond). 2023 Dec 19;3:187. doi: 10.1038/s43856-023-00414-6 (PMC10730890; doi:10.1038/s43856-023-00414-6)
Supplement: Supplementary file 8 — Supplementary Data 5 [file 43856_2023_414_MOESM8_ESM.xlsx]

## Sheet: Table 1
Gene Symbol	logFC	AveExpr	t	P.Value	adj.P.Val
CA9	-1.66532	1.18195	-3.43789	0.001317	0.037967
GATA3	1.73508	1.89431	3.20807	0.002531	0.037967
PTPRC	2.09966	2.14833	3.01677	0.004288	0.042875
CDH1	-1.29972	2.69511	-2.6223	0.012046	0.090348
MKI67	-0.39527	0.455639	-1.98155	0.053973	0.323837
PGR	0.31247	0.670969	1.87018	0.068305	0.341527
CD68	0.263879	0.694707	1.55504	0.127297	0.545558
H3F3B	-2.03734	8.67003	-1.48123	0.145868	0.547003
MYC	-0.25257	0.561824	-1.32181	0.193251	0.604844
MTOR	0.32937	0.957116	1.27656	0.208638	0.604844
KRT14	0.127985	0.24281	1.23987	0.221776	0.604844
EGFR	-0.29323	0.633435	-1.14713	0.257698	0.644245
ESR1	-0.04331	0.154521	-0.99907	0.323374	0.728471
ERBB2	-0.20024	1.17711	-0.96502	0.339953	0.728471
SNAI2	-0.07591	0.292052	-0.87052	0.388872	0.766365
CASP3	0.122374	0.87393	0.799978	0.42814	0.766365
KRT7	-0.05051	0.187082	-0.77142	0.444694	0.766365
CD3E	-0.02687	0.119141	-0.74587	0.459819	0.766365
ACTA2	-0.07116	0.331779	-0.60659	0.547323	0.864193
TP53	0.007247	0.093337	0.395215	0.694646	0.94636
VIM	0.35772	4.60513	0.311459	0.756963	0.94636
KRT5	0.016114	0.184095	0.288969	0.774	0.94636
VWF	-0.00535	0.109268	-0.28682	0.775636	0.94636
CD44	-1.57545	33.464	-0.25769	0.79788	0.94636
MS4A1	-0.01068	0.142771	-0.23376	0.816284	0.94636
KRT19	-0.01825	0.381231	-0.17763	0.85985	0.94636
TWIST1	0.006286	0.238186	0.1507	0.88092	0.94636
KRT8	0.048855	0.645513	0.147705	0.883269	0.94636
FN1	0.009486	0.345973	0.072506	0.942537	0.975038
RPS6	-0.00023	0.9968	-0.00104	0.999173	0.999173
