# Supplementary material for: Deep learning and transfer learning identify breast cancer survival subtypes from single-cell imaging data
Source: Commun Med (Lond). 2023 Dec 19;3:187. doi: 10.1038/s43856-023-00414-6 (PMC10730890; doi:10.1038/s43856-023-00414-6)
Supplement: Supplementary file 9 — Supplementary Data 6 [file 43856_2023_414_MOESM9_ESM.xlsx]

## Sheet: Table 1
Gene Symbol	logFC	AveExpr	t	P.Value	adj.P.Val
KRT7	0.621095	0.252991	3.39266	0.000867	0.022652
CASP3	-0.30149	0.716597	-3.18383	0.001738	0.022652
ERBB2	-0.71272	1.4282	-3.10159	0.002265	0.022652
MTOR	-0.47299	1.08544	-2.92243	0.003961	0.025079
H3F3B	-3.88308	8.25441	-2.90479	0.00418	0.025079
TP53	-0.02037	0.068909	-2.74515	0.00672	0.02899
GATA3	-0.43225	0.831243	-2.7429	0.006764	0.02899
ACTA2	1.45031	2.90893	2.64274	0.009017	0.030062
FN1	0.966874	1.93928	2.64269	0.009019	0.030062
CDH1	-1.49285	3.20946	-2.53702	0.012109	0.036327
ESR1	-0.20296	0.333834	-2.36442	0.019223	0.052427
TWIST1	-0.06338	0.228428	-2.14722	0.033239	0.082595
VWF	-0.02091	0.091888	-2.09964	0.037285	0.082595
KRT19	0.611251	1.04585	2.08574	0.038544	0.082595
SNAI2	-0.10615	0.223992	-1.89526	0.05981	0.11962
CD68	-0.20877	0.480148	-1.85104	0.065955	0.123665
KRT14	-0.05732	0.15019	-1.72856	0.085763	0.143635
RPS6	-0.27315	0.831391	-1.70041	0.090942	0.143635
PTPRC	-0.08485	0.20329	-1.70026	0.090969	0.143635
PGR	-0.4174	0.99885	-1.63683	0.103576	0.155364
CA9	0.215853	0.747	1.44993	0.14898	0.212829
CD3E	-0.01952	0.075158	-1.39362	0.165311	0.225424
KRT5	-0.01767	0.131671	-1.00806	0.314905	0.410746
KRT8	0.487363	1.86885	0.962083	0.337418	0.421773
VIM	-0.45621	2.97881	-0.89505	0.372069	0.446483
CD44	-5.46826	22.589	-0.74825	0.455379	0.525438
MS4A1	-0.05775	0.11631	-0.67831	0.498525	0.553917
MYC	-0.01087	0.407169	-0.13294	0.894403	0.926926
EGFR	-0.00688	0.370803	-0.13088	0.896028	0.926926
MKI67	0.002209	0.138045	0.056161	0.955281	0.955281
