# Supplementary material for: Deep learning and transfer learning identify breast cancer survival subtypes from single-cell imaging data
Source: Commun Med (Lond). 2023 Dec 19;3:187. doi: 10.1038/s43856-023-00414-6 (PMC10730890; doi:10.1038/s43856-023-00414-6)
Supplement: Supplementary file 10 — Supplementary Data 7 [file 43856_2023_414_MOESM10_ESM.xlsx]

## Sheet: Table 1
Gene Name	logFC	AveExpr	t	P.Value	adj.P.Val
KRT5	0.359085	0.353412	3.60291	0.000415	0.008454
CA9	-0.73336	-0.78073	-3.49694	0.000604	0.008454
GATA3	0.944708	-0.01685	3.09893	0.002282	0.021295
CD3E	-0.45142	0.369958	-2.20185	0.029055	0.203382
MS4A1	-0.44546	0.301218	-2.03082	0.043868	0.245663
KRT8	-0.26133	0.585154	-1.72583	0.086238	0.375687
EGFR	0.28372	0.989292	1.68472	0.093922	0.375687
TP53	-0.37451	0.199245	-1.61603	0.107987	0.377956
PTPRC	-0.33566	0.323452	-1.47414	0.142338	0.423541
MYC	0.293505	0.615234	1.44172	0.151265	0.423541
ACTA2	0.316745	-0.13178	1.32221	0.187919	0.478338
H3F3B	0.183001	0.058156	1.00913	0.31438	0.71775
CD44	0.181941	0.170509	0.920988	0.358393	0.71775
CDH1	0.144242	-0.14454	0.845772	0.398897	0.71775
CD68	0.163085	0.233515	0.754943	0.451353	0.71775
FN1	0.151448	-0.24567	0.744126	0.457852	0.71775
VIM	-0.14554	0.583144	-0.71148	0.477788	0.71775
MKI67	0.120782	0.761689	0.687042	0.493015	0.71775
PGR	0.176797	-2.41523	0.67258	0.50215	0.71775
ERBB2	-0.0856	-0.73087	-0.65608	0.512678	0.71775
CASP3	-0.11684	-1.55645	-0.58498	0.559356	0.745808
VWF	0.11431	-0.41807	0.485462	0.627989	0.799259
RPS6	-0.0905	0.383519	-0.35192	0.725345	0.864719
ESR1	-0.04197	-1.60501	-0.30268	0.762516	0.864719
KRT7	-0.05768	0.814242	-0.27694	0.78217	0.864719
KRT19	0.064105	-0.54487	0.249926	0.802953	0.864719
KRT14	0.038968	0.403564	0.191417	0.848433	0.867726
SNAI2	-0.04237	0.135287	-0.16681	0.867726	0.867726
