# Supplementary material for: Deep learning and transfer learning identify breast cancer survival subtypes from single-cell imaging data
Source: Commun Med (Lond). 2023 Dec 19;3:187. doi: 10.1038/s43856-023-00414-6 (PMC10730890; doi:10.1038/s43856-023-00414-6)
Supplement: Supplementary file 11 — Supplementary Data 8 [file 43856_2023_414_MOESM11_ESM.xlsx]

## Sheet: Table 1
Gene Name	logFC	AveExpr	t	P.Value	adj.P.Val
ACTA2	0.573868	0.07727	3.6701	0.000287	0.00761
KRT7	-0.5496	0.484024	-3.51514	0.000507	0.00761
GATA3	0.638064	-0.10274	3.3195	0.00101	0.0101
H3F3B	0.278453	-0.36999	1.9929	0.0472	0.294
EGFR	-0.33887	1.20301	-1.97667	0.049	0.294
MS4A1	0.290526	0.117949	1.77955	0.0762	0.381
CD68	0.266183	0.410858	1.59228	0.112372	0.481593
TP53	0.158366	-1.68507	1.42858	0.154163	0.578111
VWF	0.190017	-0.22229	1.27785	0.202287	0.61223
FN1	0.185938	0.086585	1.27279	0.204077	0.61223
KRT19	-0.22744	-0.58249	-1.17871	0.239444	0.653029
KRT8	-0.20434	-0.89869	-1.09979	0.272301	0.680753
CDH1	-0.12599	-0.2119	-0.94557	0.345129	0.751691
RPS6	-0.13582	0.079517	-0.9072	0.365026	0.751691
ERBB2	0.10931	-0.72928	0.886892	0.375845	0.751691
PTPRC	0.146653	0.539348	0.839543	0.401832	0.753434
CA9	-0.15604	0.9101	-0.76422	0.445338	0.776903
KRT5	-0.12525	0.950768	-0.69781	0.485832	0.776903
MTOR	-0.09844	0.138333	-0.64176	0.521519	0.776903
MYC	-0.08893	0.513788	-0.59669	0.551162	0.776903
CD44	0.074794	0.084156	0.569977	0.569119	0.776903
MKI67	0.091584	0.836039	0.539762	0.589761	0.776903
ESR1	0.026827	-1.66226	0.531267	0.595626	0.776903
VIM	0.04033	0.477915	0.314419	0.753421	0.909424
SNAI2	0.047458	0.241982	0.271032	0.786552	0.909424
CASP3	-0.03857	0.454359	-0.26893	0.788168	0.909424
CD3E	-0.0311	0.466719	-0.18023	0.857091	0.910779
KRT14	-0.02588	0.362967	-0.15164	0.87957	0.910779
PGR	-0.00352	-0.91613	-0.12531	0.900364	0.910779
TWIST1	-0.01595	0.154403	-0.11215	0.910779	0.910779
