# Supplementary material for: Deep learning and transfer learning identify breast cancer survival subtypes from single-cell imaging data
Source: Commun Med (Lond). 2023 Dec 19;3:187. doi: 10.1038/s43856-023-00414-6 (PMC10730890; doi:10.1038/s43856-023-00414-6)
Supplement: Supplementary file 12 — Supplementary Data 9 [file 43856_2023_414_MOESM12_ESM.xlsx]

## Sheet: Table 1
Gene Name	logFC	AveExpr	t	P.Value	adj.P.Val
KRT14	0.866476	-0.05999	7.0987	3.48e-12	9.74e-11
SNAI2	0.783525	-0.03014	6.63602	7.07e-11	9.9e-10
KRT7	0.787224	-0.10308	6.54982	1.22e-10	1.14e-09
ACTA2	0.678161	0.027382	5.87373	6.97e-09	4.88e-08
VWF	0.646944	0.152885	5.62932	2.75e-08	1.49e-07
VIM	0.653774	-0.0934	5.60264	3.18e-08	1.49e-07
MYC	0.46722	-0.05838	4.03116	6.3e-05	0.00025
CDH1	-0.50614	-0.04948	-3.87233	0.000119	0.000418
EGFR	0.403637	-0.24901	3.76538	0.000182	0.000567
PTPRC	0.40583	-0.03141	3.47198	0.000553	0.001548
MKI67	-0.41122	-0.27153	-3.39998	0.000717	0.001826
ESR1	-0.22569	0.446677	-3.26284	0.001164	0.002716
KRT5	0.395878	-0.18131	3.22784	0.001314	0.002829
KRT8	-0.38029	0.11479	-3.20275	0.001431	0.002863
GATA3	-0.24051	0.378847	-3.09334	0.002069	0.003862
CD3E	0.350318	-0.07401	2.87721	0.004151	0.007264
MS4A1	0.326671	-0.13692	2.84646	0.004568	0.007524
KRT19	-0.28891	0.098399	-2.59064	0.009806	0.015254
PGR	0.261333	0.377742	2.49944	0.012698	0.018713
RPS6	0.252696	-0.06495	2.25915	0.024223	0.033912
ERBB2	0.149491	-0.1868	2.10434	0.035753	0.047272
CASP3	-0.22972	-0.18711	-2.08873	0.037142	0.047272
CA9	-0.18453	-0.47718	-1.78431	0.074865	0.09114
H3F3B	-0.20987	-0.01802	-1.72832	0.084432	0.098504
FN1	0.168311	-0.02036	1.36065	0.17412	0.195015
CD44	0.114186	0.031027	0.937303	0.34897	0.375814
TP53	0.078552	0.078036	0.813627	0.416173	0.431587
CD68	0.043611	-0.05447	0.354237	0.723282	0.723282
